# Supplementary material for: ﻿Two new species of the genus Halichoanolaimus (Nematoda, Selachinematidae) from the intertidal zone of the Yellow Sea, China
Source: Zookeys. 2024 Jul 31;1208:259–74. doi: 10.3897/zookeys.1208.124047 (PMC11306923; doi:10.3897/zookeys.1208.124047)
Supplement: XML Treatment for Halichoanolaimus [file zookeys.1208.124047-treatment1.xml]

<!DOCTYPE tp:taxon-treatment
  PUBLIC "-//TaxonX//DTD Taxonomic Treatment Publishing DTD v0 20100105//EN" "tax-treatment-NSO.dtd">
<tp:taxon-treatment xmlns:tp="http://www.plazi.org/taxpub"><tp:treatment-meta><kwd-group><label>Taxon classification</label><kwd>
                <named-content content-type="kingdom">Animalia</named-content>
              </kwd><kwd>
                <named-content content-type="order">Chromadorida</named-content>
              </kwd><kwd>
                <named-content content-type="family">Selachinematidae</named-content>
              </kwd></kwd-group><mixed-citation publication-type="journal"><person-group><name><surname>Huang</surname><given-names>Mian</given-names></name><name><surname>Zhai</surname><given-names>Hongxiu</given-names></name></person-group><article-title>﻿Two new species of the genus <italic><tp:taxon-name><tp:taxon-name-part taxon-name-part-type="genus" reg="Halichoanolaimus">Halichoanolaimus</tp:taxon-name-part></tp:taxon-name></italic> (<tp:taxon-name><tp:taxon-name-part taxon-name-part-type="phylum">Nematoda</tp:taxon-name-part></tp:taxon-name>, <tp:taxon-name><tp:taxon-name-part taxon-name-part-type="family">Selachinematidae</tp:taxon-name-part></tp:taxon-name>) from the intertidal zone of the Yellow Sea, China</article-title><source>Zookeys</source><day>31</day><month>07</month><year>2024</year><volume>1208</volume><fpage>259</fpage><lpage>274</lpage><pub-id pub-id-type="doi">10.3897/zookeys.1208.124047</pub-id></mixed-citation></tp:treatment-meta><tp:nomenclature><label>﻿Genus</label><tp:taxon-name>
              <object-id xmlns:xlink="http://www.w3.org/1999/xlink" content-type="arpha" xlink:type="simple">E03A1EC4-C0E8-5EEA-AC2F-F970BD25D6A1</object-id>
              <tp:taxon-name-part taxon-name-part-type="genus" reg="Halichoanolaimus">Halichoanolaimus</tp:taxon-name-part>
            </tp:taxon-name><tp:taxon-authority>De Man, 1886</tp:taxon-authority></tp:nomenclature><tp:treatment-sec sec-type="diagnosis" id="SECID0EWHAC"><title>Diagnosis</title><p><bold>(modified from <xref ref-type="bibr" rid="B23">Leduc 2020</xref>).</bold> Cuticle with lateral differentiation in the form of larger and more widely spaced punctations. All anterior sensilla usually papilliform. Buccal cavity separated into two chambers by transversal sets of denticles; posterior chamber of buccal cavity surrounded by three Y-shaped pairs of cuticularized rhabdions. Pharynx without anterior or posterior bulb. Intestine of adult stages blind. Precloacal supplements usually papilliform or setiform. Tail with conical proximal portion and often elongated cylindrical distal portion.</p></tp:treatment-sec><ref-list><ref id="B23"><mixed-citation xmlns:xlink="http://www.w3.org/1999/xlink" xlink:type="simple"><person-group><name name-style="western"><surname>Leduc</surname><given-names>D</given-names></name></person-group> (<year>2020</year>) <article-title>New and known <italic><tp:taxon-name><tp:taxon-name-part taxon-name-part-type="genus">Halichoanolaimus</tp:taxon-name-part></tp:taxon-name></italic> de Man, 1886 species (<tp:taxon-name><tp:taxon-name-part taxon-name-part-type="phylum">Nematoda</tp:taxon-name-part></tp:taxon-name>: <tp:taxon-name><tp:taxon-name-part taxon-name-part-type="family">Selachinematidae</tp:taxon-name-part></tp:taxon-name>) from New Zealand’s continental margin.</article-title><source>European Journal of Taxonomy</source><volume>726</volume>: <fpage>59</fpage>–<lpage>82</lpage>. <ext-link xlink:href="10.5852/ejt.2020.726.1175" ext-link-type="doi" xlink:type="simple">https://doi.org/10.5852/ejt.2020.726.1175</ext-link></mixed-citation></ref></ref-list></tp:taxon-treatment>
