# Supplementary material for: ﻿Two new species of the genus Halichoanolaimus (Nematoda, Selachinematidae) from the intertidal zone of the Yellow Sea, China
Source: Zookeys. 2024 Jul 31;1208:259–74. doi: 10.3897/zookeys.1208.124047 (PMC11306923; doi:10.3897/zookeys.1208.124047)
Supplement: XML Treatment for Halichoanolaimus zhangi [file zookeys.1208.124047-treatment3.xml]

<!DOCTYPE tp:taxon-treatment
  PUBLIC "-//TaxonX//DTD Taxonomic Treatment Publishing DTD v0 20100105//EN" "tax-treatment-NSO.dtd">
<tp:taxon-treatment xmlns:tp="http://www.plazi.org/taxpub"><tp:treatment-meta><kwd-group><label>Taxon classification</label><kwd>
                <named-content content-type="kingdom">Animalia</named-content>
              </kwd><kwd>
                <named-content content-type="order">Chromadorida</named-content>
              </kwd><kwd>
                <named-content content-type="family">Selachinematidae</named-content>
              </kwd></kwd-group><mixed-citation publication-type="journal"><person-group><name><surname>Huang</surname><given-names>Mian</given-names></name><name><surname>Zhai</surname><given-names>Hongxiu</given-names></name></person-group><article-title>﻿Two new species of the genus <italic><tp:taxon-name><tp:taxon-name-part taxon-name-part-type="genus" reg="Halichoanolaimus">Halichoanolaimus</tp:taxon-name-part></tp:taxon-name></italic> (<tp:taxon-name><tp:taxon-name-part taxon-name-part-type="phylum">Nematoda</tp:taxon-name-part></tp:taxon-name>, <tp:taxon-name><tp:taxon-name-part taxon-name-part-type="family">Selachinematidae</tp:taxon-name-part></tp:taxon-name>) from the intertidal zone of the Yellow Sea, China</article-title><source>Zookeys</source><day>31</day><month>07</month><year>2024</year><volume>1208</volume><fpage>259</fpage><lpage>274</lpage><pub-id pub-id-type="doi">10.3897/zookeys.1208.124047</pub-id></mixed-citation></tp:treatment-meta><tp:nomenclature><label>﻿</label><tp:taxon-name>
              <object-id xmlns:xlink="http://www.w3.org/1999/xlink" content-type="arpha" xlink:type="simple">9ED28E12-F469-5F1C-AE60-858338D7390C</object-id>
              <tp:taxon-name-part taxon-name-part-type="genus" reg="Halichoanolaimus">Halichoanolaimus</tp:taxon-name-part>
              <tp:taxon-name-part taxon-name-part-type="species" reg="zhangi">zhangi</tp:taxon-name-part>
              <object-id xmlns:xlink="http://www.w3.org/1999/xlink" content-type="zoobank" xlink:type="simple">https://zoobank.org/CDC5A1AD-A09C-4716-A0DB-5D5336EE0B10</object-id>
            </tp:taxon-name><tp:taxon-status xmlns:xlink="http://www.w3.org/1999/xlink" xlink:type="simple">sp. nov.</tp:taxon-status><xref ref-type="fig" rid="F3">Figs 3</xref><xref ref-type="fig" rid="F4">, 4</xref><xref ref-type="fig" rid="F5">, 5</xref><xref ref-type="table" rid="T2">, Table 2</xref></tp:nomenclature><tp:treatment-sec sec-type="material" id="SECID0E2WAE"><title>Material examined.</title><p>Two males and one juvenile were obtained. <bold><italic>Holotype</italic></bold>: ♂1 on slide 22HSB-11-2-1; <bold><italic>paratypes</italic></bold>: ♂2 and juvenile on slide 22HSB-11-2-2. Type specimens were deposited in the Marine Biological Museum of the Chinese Academy of Sciences, Qingdao.</p></tp:treatment-sec><tp:treatment-sec sec-type="type locality" id="SECID0EHXAE"><title>Type locality and habitat.</title><p>Holotype and paratypes were found from intertidal muddy sediment at Rizhao coast along the Yellow Sea; <named-content xmlns:xlink="http://www.w3.org/1999/xlink" content-type="dwc:verbatimCoordinates" xlink:type="simple"><named-content content-type="geo-json" specific-use="{&#34;type&#34;:&#34;Point&#34;,&#34;coordinates&#34;:[119.516667,35.300000]}" id="NCID0EQXAE" xlink:type="simple">35°18'N, 119°31'E</named-content></named-content>; 0–2 cm sediment depth.</p></tp:treatment-sec><tp:treatment-sec sec-type="etymology" id="SECID0EVXAE"><title>Etymology.</title><p>The specific epithet “zhangi” is in honor of Professor Zhinan Zhang, a Chinese nematologist, in recognition of his contributions to nematode taxonomy.</p></tp:treatment-sec><tp:treatment-sec sec-type="description" id="SECID0EEYAE"><title>Measurements.</title><p>All measurement data are given in Table <xref ref-type="table" rid="T2">2</xref>.</p><table-wrap id="T2" position="float" orientation="portrait"><label>Table 2.</label><caption><p>Individual measurements of <italic><tp:taxon-name><tp:taxon-name-part taxon-name-part-type="genus" reg="Halichoanolaimus">Halichoanolaimus</tp:taxon-name-part><tp:taxon-name-part taxon-name-part-type="species" reg="zhangi">zhangi</tp:taxon-name-part></tp:taxon-name></italic> sp. nov. (in µm except for ratios; -, null).</p></caption><table id="TID0EQ4BG" rules="all"><tbody><tr><th rowspan="2" colspan="1">Characters</th><th rowspan="1" colspan="1">Holotype</th><th rowspan="1" colspan="2">Paratypes</th></tr><tr><th rowspan="1" colspan="1">♂1</th><th rowspan="1" colspan="1">♂2</th><th rowspan="1" colspan="1">Juvenile</th></tr><tr><td rowspan="1" colspan="1">Total body length</td><td rowspan="1" colspan="1">3090</td><td rowspan="1" colspan="1">3075</td><td rowspan="1" colspan="1">1940</td></tr><tr><td rowspan="1" colspan="1">Maximum body diameter</td><td rowspan="1" colspan="1">80</td><td rowspan="1" colspan="1">79</td><td rowspan="1" colspan="1">62</td></tr><tr><td rowspan="1" colspan="1">Head diameter</td><td rowspan="1" colspan="1">63</td><td rowspan="1" colspan="1">60</td><td rowspan="1" colspan="1">35</td></tr><tr><td rowspan="1" colspan="1">Length of cephalic sensilla</td><td rowspan="1" colspan="1">5</td><td rowspan="1" colspan="1">4</td><td rowspan="1" colspan="1">5</td></tr><tr><td rowspan="1" colspan="1">Depth of buccal cavity</td><td rowspan="1" colspan="1">43</td><td rowspan="1" colspan="1">45</td><td rowspan="1" colspan="1">32</td></tr><tr><td rowspan="1" colspan="1">Width of buccal cavity</td><td rowspan="1" colspan="1">32</td><td rowspan="1" colspan="1">31</td><td rowspan="1" colspan="1">22</td></tr><tr><td rowspan="1" colspan="1">Width of amphid</td><td rowspan="1" colspan="1">20</td><td rowspan="1" colspan="1">18</td><td rowspan="1" colspan="1">12</td></tr><tr><td rowspan="1" colspan="1">Amphid from anterior end</td><td rowspan="1" colspan="1">27</td><td rowspan="1" colspan="1">28</td><td rowspan="1" colspan="1">21</td></tr><tr><td rowspan="1" colspan="1">Length of pharynx</td><td rowspan="1" colspan="1">483</td><td rowspan="1" colspan="1">474</td><td rowspan="1" colspan="1">332</td></tr><tr><td rowspan="1" colspan="1">Body diameter at pharyngeal base</td><td rowspan="1" colspan="1">78</td><td rowspan="1" colspan="1">76</td><td rowspan="1" colspan="1">60</td></tr><tr><td rowspan="1" colspan="1">Spicule length along arc</td><td rowspan="1" colspan="1">115</td><td rowspan="1" colspan="1">106</td><td rowspan="1" colspan="1">–</td></tr><tr><td rowspan="1" colspan="1">Length of gubernaculum</td><td rowspan="1" colspan="1">42</td><td rowspan="1" colspan="1">40</td><td rowspan="1" colspan="1">–</td></tr><tr><td rowspan="1" colspan="1">Number of precloacal supplements</td><td rowspan="1" colspan="1">7</td><td rowspan="1" colspan="1">7</td><td rowspan="1" colspan="1">–</td></tr><tr><td rowspan="1" colspan="1">Body diameter at cloaca</td><td rowspan="1" colspan="1">58</td><td rowspan="1" colspan="1">52</td><td rowspan="1" colspan="1">–</td></tr><tr><td rowspan="1" colspan="1">Tail length</td><td rowspan="1" colspan="1">630</td><td rowspan="1" colspan="1">590</td><td rowspan="1" colspan="1">314</td></tr><tr><td rowspan="1" colspan="1">a</td><td rowspan="1" colspan="1">38.6</td><td rowspan="1" colspan="1">38.9</td><td rowspan="1" colspan="1">31.3</td></tr><tr><td rowspan="1" colspan="1">b</td><td rowspan="1" colspan="1">6.4</td><td rowspan="1" colspan="1">6.5</td><td rowspan="1" colspan="1">5.8</td></tr><tr><td rowspan="1" colspan="1">c</td><td rowspan="1" colspan="1">4.9</td><td rowspan="1" colspan="1">5.2</td><td rowspan="1" colspan="1">6.2</td></tr><tr><td rowspan="1" colspan="1">c′</td><td rowspan="1" colspan="1">10.9</td><td rowspan="1" colspan="1">11.3</td><td rowspan="1" colspan="1">9.2</td></tr></tbody></table></table-wrap></tp:treatment-sec><tp:treatment-sec sec-type="description" id="SECID0ESBAG"><title>Description.</title><p><bold>Males.</bold> Body cylindrical, tapering slightly towards posterior end. Cuticle with transverse rows of punctations. Lateral differentiation presents except to anterior half of pharynx with even punctations. Lateral differentiation consisting of slightly larger and more widely spaced punctations. Four longitudinal rows of pore complexes situated at sublateral sides of pharyngeal region (Fig. <xref ref-type="fig" rid="F4">4B</xref>). Each row with 10–12 pores. Cephalic region slightly rounded. Inner and outer labial sensilla papillose; four cephalic sensilla setiform, 4–5 µm long. Amphideal fovea multispiral with 3–3.25 turns, located at the level of the buccal cavity base, 27–28 µm from anterior end of body. Buccal cavity large, 43–45 µm deep, divided into anterior and posterior portions by two rows of 25 denticles. Anterior portion of buccal cavity cup-shaped, with three sets of three cuticularized rhabdions, terminating in three sets of paired denticles; posterior portion of buccal cavity narrower, cylindrical, surrounded by three Y-shaped pairs of cuticularized rhabdions with swollen bases, ca 20 µm long. Pharynx cylindrical, muscular, without anterior or posterior bulb; pharyngeal lumen cuticularized. Nerve ring difficult to distinguish. Secretory-excretory system present. Ventral gland small, situated at level of cardia; ampulla large, excretory pore situated at position of three corresponding body diameters from the anterior end. Cardia small, partially surrounded by intestine.</p><fig id="F3" position="float" orientation="portrait"><object-id xmlns:xlink="http://www.w3.org/1999/xlink" content-type="doi" xlink:type="simple">10.3897/zookeys.1208.124047.figure3</object-id><object-id xmlns:xlink="http://www.w3.org/1999/xlink" content-type="arpha" xlink:type="simple">5B40C4DC-CEBD-5C98-8F2C-B67B30047D45</object-id><label>Figure 3.</label><caption><p>Drawings of <italic><tp:taxon-name><tp:taxon-name-part taxon-name-part-type="genus" reg="Halichoanolaimus">Halichoanolaimus</tp:taxon-name-part><tp:taxon-name-part taxon-name-part-type="species" reg="zhangi">zhangi</tp:taxon-name-part></tp:taxon-name></italic> sp. nov. <bold>A</bold> pharyngeal region of holotype <bold>B</bold> anterior end of holotype <bold>C</bold> cloacal region of holotype <bold>D</bold> posterior end of male 2. Scale bars: 30 μm (<bold>A, B, C</bold>); 50 μm (<bold>D</bold>).</p></caption><graphic xmlns:xlink="http://www.w3.org/1999/xlink" xlink:href="zookeys-1208-259_article-124047__-g003.jpg" position="float" orientation="portrait" xlink:type="simple" id="oo_1105353.jpg"><uri content-type="original_file" xlink:type="simple">https://binary.pensoft.net/fig/1105353</uri></graphic></fig><fig id="F4" position="float" orientation="portrait"><object-id xmlns:xlink="http://www.w3.org/1999/xlink" content-type="doi" xlink:type="simple">10.3897/zookeys.1208.124047.figure4</object-id><object-id xmlns:xlink="http://www.w3.org/1999/xlink" content-type="arpha" xlink:type="simple">6C04DB15-006B-58FD-833F-724344E480DE</object-id><label>Figure 4.</label><caption><p>Microscopic images of <italic><tp:taxon-name><tp:taxon-name-part taxon-name-part-type="genus" reg="Halichoanolaimus">Halichoanolaimus</tp:taxon-name-part><tp:taxon-name-part taxon-name-part-type="species" reg="zhangi">zhangi</tp:taxon-name-part></tp:taxon-name></italic> sp. nov. <bold>A</bold> anterior end of holotype, showing buccal cavity and excretory pore (arrow) <bold>B</bold> anterior end of holotype, showing cephalic seta (arrow 1) amphidial fovea and cuticle pores (arrow 2) <bold>C</bold> posterior portion of male 2, showing spicules and tail <bold>D</bold> cloacal region of holotype, showing spicules, gubernaculum and supplements. Scale bars: 20 μm (<bold>A, B, D</bold>); 50 μm (<bold>C</bold>).</p></caption><graphic xmlns:xlink="http://www.w3.org/1999/xlink" xlink:href="zookeys-1208-259_article-124047__-g004.jpg" position="float" orientation="portrait" xlink:type="simple" id="oo_1105354.jpg"><uri content-type="original_file" xlink:type="simple">https://binary.pensoft.net/fig/1105354</uri></graphic></fig><p>Reproductive system diorchic with two opposed, outstretched testes. Anterior testis to the right or ventrally to intestine, posterior testis to the left side of intestine. Spicules paired, curved, gradually narrowing from proximal to distal end with pointed tip, ca 2 cloacal body diameters long. Gubernaculum rod-like, adjoining to the dorsal side of spicules. 7 papilliform precloacal supplements, the most posterior supplement located 14 µm from the cloaca; remaining supplements gradually increasing the spacing distance forward, from 9 µm to 26 µm to each other. Each supplement consists of conical papilla and an internal duct. Two rows of short conical setae situated at two subventral sides of the precloacal supplements region of body. Tail conical with a long posterior filiform portion, accounts for 92% total tail length. A row of 5 caudal setae distributed at ventral side of tail conical part, 3–4 µm long. Caudal glands and spinneret present, 7 µm long.</p><fig id="F5" position="float" orientation="portrait"><object-id xmlns:xlink="http://www.w3.org/1999/xlink" content-type="doi" xlink:type="simple">10.3897/zookeys.1208.124047.figure5</object-id><object-id xmlns:xlink="http://www.w3.org/1999/xlink" content-type="arpha" xlink:type="simple">B0E397EC-9861-5B6D-9DF6-D4914787AF0B</object-id><label>Figure 5.</label><caption><p>Microscopic images of <italic><tp:taxon-name><tp:taxon-name-part taxon-name-part-type="genus" reg="Halichoanolaimus">Halichoanolaimus</tp:taxon-name-part><tp:taxon-name-part taxon-name-part-type="species" reg="zhangi">zhangi</tp:taxon-name-part></tp:taxon-name></italic> sp. nov. <bold>A</bold> anterior end of holotype, showing lateral differentiation and somatic setae (arrow) <bold>B</bold> cloacal region of holotype, showing lateral differentiation and conical setae situated at two subventral sides of precloacal supplements (arrow) <bold>C</bold> anterior end of juvenile, showing buccal cavity and cephalic sensilla (arrow) <bold>D</bold> posterior portion of juvenile, showing the end of intestine (arrow). Scale bars: 20 μm (<bold>A, B, C, D</bold>).</p></caption><graphic xmlns:xlink="http://www.w3.org/1999/xlink" xlink:href="zookeys-1208-259_article-124047__-g005.jpg" position="float" orientation="portrait" xlink:type="simple" id="oo_1105355.jpg"><uri content-type="original_file" xlink:type="simple">https://binary.pensoft.net/fig/1105355</uri></graphic></fig><p>Female not found. Juvenile similar to males in body shape, and with a long filiform tail, except body size smaller, intestine with blind end.</p></tp:treatment-sec><tp:treatment-sec sec-type="Differential diagnosis and discussion" id="SECID0EKFAG"><title>Differential diagnosis and discussion.</title><p><italic><tp:taxon-name><tp:taxon-name-part taxon-name-part-type="genus" reg="Halichoanolaimus">Halichoanolaimus</tp:taxon-name-part><tp:taxon-name-part taxon-name-part-type="species" reg="zhangi">zhangi</tp:taxon-name-part></tp:taxon-name></italic> sp. nov. is distinct by lateral differentiation presenting posterior to the middle of the pharynx, amphideal fovea with 3.0–3.3 turns, spicules curved, gradually narrowing from proximal to distal end with pointed tip, 7 papilliform precloacal supplements, gradually increasing the spacing distance forward, two rows of subventral stout setae situated at precloacal region, tail elongated, filiform. The new species is most similar to <italic><tp:taxon-name><tp:taxon-name-part taxon-name-part-type="genus" reg="Halichoanolaimus">H.</tp:taxon-name-part><tp:taxon-name-part taxon-name-part-type="species" reg="possjetiensis">possjetiensis</tp:taxon-name-part></tp:taxon-name></italic> Belogurov &amp; Fadeeva, 1980 in the filiform tail and number of precloacal supplements, but differs from the latter species by body slender (a=38.6–38.9 vs body stout, a=25.8–26.6), longer tail (c=4.9–5.2 vs c=8–8.3) and different gubernaculum (slender and straight vs. broad and hooked proximally in <italic><tp:taxon-name><tp:taxon-name-part taxon-name-part-type="genus" reg="Halichoanolaimus">H.</tp:taxon-name-part><tp:taxon-name-part taxon-name-part-type="species" reg="possjetiensis">possjetiensis</tp:taxon-name-part></tp:taxon-name></italic>).</p></tp:treatment-sec></tp:taxon-treatment>
